# Supplementary material for: Genomic Analysis of Sarda Sheep Raised at Diverse Temperatures Highlights Several Genes Involved in Adaptations to the Environment and Heat Stress Response
Source: Animals (Basel). 2024 Dec 12;14(24):3585. doi: 10.3390/ani14243585 (PMC11672698; doi:10.3390/ani14243585)
Supplement: Supplementary file 1 [file animals-14-03585-s001.zip]

Archive with 3 entries (3 files):
- desktop.ini
- Supplementary Figures and Tables.zip
- Supplementary Files.zip
